# Supplementary material for: Effects of lighting schedule during incubation of broiler chicken embryos on leg bone development at hatch and related physiological characteristics
Source: PLoS One. 2019 Aug 15;14(8):e0221083. doi: 10.1371/journal.pone.0221083 (PMC6695123; doi:10.1371/journal.pone.0221083)
Supplement: S1 Dataset — (XLSX) [file pone.0221083.s001.xlsx]

## Sheet: Genes
Chick	Treatment	Day	COL1A2	COL2A1	COL10A1	SPP1	SPARC	BGLAP	ALPL
E13 D1	24D	E13	1.31	1.91	1.27	0.86	1.27	0.69	0.91
E13 D2	24D	E13	1.18	1.32	1.12	0.65	0.9	0.72	0.92
E13 D4	24D	E13	0.66	0.92	0.45	0.55	0.95	0.63	0.61
E13 D5	24D	E13	0.48	0.65	0.8	1.16	1.04	1.25	0.61
E13 D6	24D	E13	0.77	0.97	0.52	0.7	1.33	0.71	0.95
E13 D7	24D	E13	2.67	0.69	3.75	3.9	0.67	3.63	3.4
E13 L1	24L	E13	7.73	4.88	0.91	4.45	4.74	1.5	7.03
E13 L2	24L	E13	1.65	2.31	0.93	1.01	1.76	0.48	1.27
E13 L3	24L	E13	1.31	1.91	1.27	0.86	1.27	0.69	0.91
E13 L4	24L	E13	0.88	1.07	0.44	0.6	0.89	0.51	0.79
E13 L5	24L	E13	0.72	0.79	0.6	0.66	0.98	0.88	1
E13 L6	24L	E13	1.77	1.64	1.54	1.11	1.28	1	1.46
E13 LD1	16L:8D	E13	0.3	0.73	0.59	1.46	0.73	2.22	0.6
E13 LD2	16L:8D	E13	0.33	0.38	0.43	1.33	0.81	1.33	0.44
E13 LD3	16L:8D	E13	0.74	0.7	0.33	1.2	1.02	0.75	0.63
E13 LD4	16L:8D	E13	2.73	0.72	0.55	1.85	1.76	0.65	2.73
E13 LD5	16L:8D	E13	2.23	1.22	1.03	2.07	2.68	1.75	0.75
E13 LD6	16L:8D	E13	1.72	1.09	0.42	0.74	0.99	0.78	0.73
E17 D1	24D	E17	1.05	1.02	1.06	0.9	0.79	0.57	0.67
E17 D2	24D	E17	1.13	1.44	1.32	1.23	1.31	1.02	0.88
E17 D3	24D	E17	1.28	1.09	1.43	1.02	1.66	0.94	0.93
E17 D4	24D	E17	0.96	1.05	0.62	1.37	0.77	1.42	1.09
E17 D5	24D	E17	0.89	0.86	1.24	1.03	0.86	1.26	1.44
E17 D6	24D	E17	0.77	0.69	0.65	0.63	0.88	1.03	1.16
E17 L1	24L	E17	2.02	1.35	0.35	0.71	0.43	0.9	0.89
E17 L2	24L	E17	4.07	3.97	3.62	1.42	1.31	1.91	1.88
E17 L3	24L	E17	1.22	1.86	2.38	0.85	1.17	1.27	1.17
E17 L4	24L	E17	1.54	1.58	2.26	0.8	1.04	1.13	1.2
E17 L5	24L	E17	0.85	0.55	0.24	1.54	1.01	1.96	1.02
E17 L6	24L	E17	1	0.67	0.36	0.59	0.98	1.15	0.73
E17 LD1	16L:8D	E17	1.3	0.97	0.4	0.69	1.35	1.36	1.16
E17 LD2	16L:8D	E17	0.9	1.01	2.22	0.91	1.45	1.4	1.16
E17 LD3	16L:8D	E17	1.61	1.43	1.35	0.59	1.03	0.51	1.1
E17 LD4	16L:8D	E17	1.36	1.58	2.39	1.04	1.72	2.23	1.01
E17 LD5	16L:8D	E17	0.98	1.19	1.01	0.84	1.18	1.37	1.06
E17 LD6	16L:8D	E17	1.6	1.64	1.08	1.02	1.95	2.75	1.8
E21 B12	24D	E21	1.05	0.36	0.09	0.43	0.7	0.36	1.07
E21 B22	24D	E21	1.01	0.9	1.67	0.72	0.79	0.69	0.34
E21 B32	24D	E21	2.34	2.26	1.66	1.46	2.61	1.31	2.5
E21 B42	24D	E21	0.84	0.96	1.68	1.2	0.97	1.73	0.92
E21 B52	24D	E21	0.8	1.47	1.45	1.45	0.88	1.21	1.21
E21 B62	24D	E21	0.6	0.96	1.56	1.26	0.81	1.5	1.01
E21 G12	16L:8D	E21	1.25	1.08	2.52	1.01	1.29	1.15	1.58
E21 G22	16L:8D	E21	1.46	1.78	1.8	1.23	1.27	1.48	2.25
E21 G32	16L:8D	E21	1.51	1.19	1.76	0.78	1.07	0.69	1.45
E21 G42	16L:8D	E21	1.13	1.09	2.89	0.76	1.17	1.15	1.29
E21 G52	16L:8D	E21	1.18	1.73	2.84	0.75	1.48	1.33	1.31
E21 G62	16L:8D	E21	0.97	1.29	1.95	0.57	0.87	0.69	1.51
E21 R12	24L	E21	1.43	1.29	3.28	1.41	1.09	1.02	1.78
E21 R22	24L	E21	0.95	1.29	3	0.7	0.91	0.71	1.35
E21 R32	24L	E21	0.99	0.87	1.56	0.62	0.81	1.06	1.06
E21 R42	24L	E21	0.97	0.72	1	0.77	0.78	0.57	0.24
E21 R52	24L	E21	1.17	1.35	2.38	0.82	1.15	0.88	0.87
E21 R62	24L	E21	0.85	0.91	2.37	0.61	0.84	0.64	0.83

## Sheet: HeartRate
Day	Number	Treatment	Period	Average
12	1	16L:8D	Dark	272
12	2	16L:8D	Dark	251
12	3	16L:8D	Dark	301
12	4	16L:8D	Dark	295
12	5	16L:8D	Dark	215
12	6	16L:8D	Dark	294
12	7	16L:8D	Dark	280
12	8	16L:8D	Dark	290
12	19	16L:8D	Dark	298
12	20	16L:8D	Dark	275
12	31	24D	Dark	285
12	32	24D	Dark	297
12	33	24D	Dark	284
12	34	24D	Dark	288
12	35	24D	Dark	300
12	36	24D	Dark	298
12	37	24D	Dark	287
12	38	24D	Dark	299
12	39	24D	Dark	287
12	40	24D	Dark
12	41	24L	Dark	292
12	42	24L	Dark	280
12	43	24L	Dark	301
12	44	24L	Dark	277
12	45	24L	Dark	275
12	46	24L	Dark	297
12	47	24L	Dark	304
12	48	24L	Dark	282
12	49	24L	Dark	297
12	50	24L	Dark	302
13	1	16L:8D	Dark	270
13	2	16L:8D	Dark	260
13	3	16L:8D	Dark	296
13	4	16L:8D	Dark	300
13	5	16L:8D	Dark	296
13	6	16L:8D	Dark	289
13	7	16L:8D	Dark	282
13	8	16L:8D	Dark	292
13	9	16L:8D	Dark	280
13	10	16L:8D	Dark	295
13	31	24D	Dark	282
13	32	24D	Dark	292
13	33	24D	Dark	286
13	34	24D	Dark	280
13	35	24D	Dark	295
13	36	24D	Dark	297
13	37	24D	Dark	286
13	38	24D	Dark	301
13	39	24D	Dark	288
13	40	24D	Dark	286
13	41	24L	Dark	289
13	42	24L	Dark	279
13	43	24L	Dark
13	44	24L	Dark	272
13	45	24L	Dark	273
13	46	24L	Dark	300
13	57	24L	Dark	271
13	58	24L	Dark	287
13	59	24L	Dark	272
13	60	24L	Dark	280
14	1	16L:8D	Dark	275
14	2	16L:8D	Dark
14	3	16L:8D	Dark	298
14	4	16L:8D	Dark	295
14	5	16L:8D	Dark	291
14	6	16L:8D	Dark	287
14	7	16L:8D	Dark	280
14	8	16L:8D	Dark	288
14	9	16L:8D	Dark	277
14	10	16L:8D	Dark	288
14	21	24D	Dark	304
14	22	24D	Dark	281
14	23	24D	Dark	271
14	24	24D	Dark	292
14	25	24D	Dark	307
14	26	24D	Dark	304
14	27	24D	Dark
14	28	24D	Dark	300
14	29	24D	Dark	309
14	30	24D	Dark	280
14	41	24L	Dark	277
14	42	24L	Dark	275
14	43	24L	Dark	292
14	44	24L	Dark	266
14	45	24L	Dark	271
14	46	24L	Dark	301
14	47	24L	Dark	300
14	48	24L	Dark	272
14	49	24L	Dark	294
14	50	24L	Dark	300
15	1	16L:8D	Dark	267
15	2	16L:8D	Dark	260
15	3	16L:8D	Dark	292
15	4	16L:8D	Dark	306
15	5	16L:8D	Dark	298
15	6	16L:8D	Dark	291
15	7	16L:8D	Dark	277
15	8	16L:8D	Dark	285
15	9	16L:8D	Dark	279
15	10	16L:8D	Dark	284
15	21	24D	Dark	294
15	22	24D	Dark	279
15	23	24D	Dark	269
15	24	24D	Dark	294
15	25	24D	Dark	315
15	26	24D	Dark	312
15	27	24D	Dark	292
15	28	24D	Dark	290
15	29	24D	Dark	304
15	30	24D	Dark	273
15	51	24L	Dark	266
15	52	24L	Dark	273
15	53	24L	Dark	272
15	54	24L	Dark	272
15	55	24L	Dark	266
15	56	24L	Dark	294
15	57	24L	Dark	260
15	58	24L	Dark	280
15	59	24L	Dark	263
15	60	24L	Dark	206
16	11	16L:8D	Dark	279
16	12	16L:8D	Dark	276
16	13	16L:8D	Dark	241
16	14	16L:8D	Dark	263
16	15	16L:8D	Dark	287
16	16	16L:8D	Dark	309
16	17	16L:8D	Dark	273
16	18	16L:8D	Dark	298
16	19	16L:8D	Dark	273
16	20	16L:8D	Dark	264
16	21	24D	Dark	304
16	22	24D	Dark	275
16	23	24D	Dark	263
16	24	24D	Dark	285
16	25	24D	Dark	324
16	26	24D	Dark	283
16	27	24D	Dark	295
16	28	24D	Dark	303
16	29	24D	Dark	317
16	30	24D	Dark	269
16	51	24L	Dark	267
16	52	24L	Dark	279
16	53	24L	Dark	283
16	54	24L	Dark	260
16	55	24L	Dark	266
16	56	24L	Dark	298
16	57	24L	Dark	288
16	58	24L	Dark	260
16	59	24L	Dark	303
16	60	24L	Dark	272
17	11	16L:8D	Dark	250
17	12	16L:8D	Dark	255
17	13	16L:8D	Dark	250
17	14	16L:8D	Dark	271
17	15	16L:8D	Dark	258
17	16	16L:8D	Dark	283
17	17	16L:8D	Dark	243
17	18	16L:8D	Dark	287
17	19	16L:8D	Dark	285
17	20	16L:8D	Dark	248
17	31	24D	Dark	252
17	32	24D	Dark	262
17	33	24D	Dark	256
17	34	24D	Dark	257
17	35	24D	Dark	280
17	36	24D	Dark	294
17	37	24D	Dark	269
17	38	24D	Dark	284
17	39	24D	Dark	276
17	40	24D	Dark	280
17	51	24L	Dark	271
17	52	24L	Dark	266
17	53	24L	Dark	269
17	54	24L	Dark	256
17	55	24L	Dark	266
17	56	24L	Dark	280
17	57	24L	Dark	267
17	58	24L	Dark	250
17	59	24L	Dark	254
17	60	24L	Dark	264
18	1	16L:8D	Dark	280
18	2	16L:8D	Dark	264
18	3	16L:8D	Dark	279
18	4	16L:8D	Dark	273
18	5	16L:8D	Dark	280
18	6	16L:8D	Dark	273
18	7	16L:8D	Dark	257
18	8	16L:8D	Dark	277
18	9	16L:8D	Dark	255
18	10	16L:8D	Dark	288
18	21	24D	Dark	272
18	22	24D	Dark	250
18	23	24D	Dark	230
18	24	24D	Dark	263
18	25	24D	Dark	285
18	26	24D	Dark	276
18	27	24D	Dark	250
18	28	24D	Dark	251
18	29	24D	Dark	264
18	30	24D	Dark	240
18	51	24L	Dark	272
18	52	24L	Dark	265
18	53	24L	Dark	271
18	54	24L	Dark	240
18	55	24L	Dark	273
18	56	24L	Dark	271
18	57	24L	Dark	247
18	58	24L	Dark	265
18	59	24L	Dark	265
18	60	24L	Dark	279
19	1	16L:8D	Dark	273
19	3	16L:8D	Dark	306
19	2	16L:8D	Dark	244
19	5	16L:8D	Dark	281
19	6	16L:8D	Dark	280
19	10	16L:8D	Dark	320
19	8	16L:8D	Dark	276
19	9	16L:8D	Dark	266
19	7	16L:8D	Dark	250
19	4	16L:8D	Dark	280
19	24	24D	Dark	226
19	23	24D	Dark	242
19	21	24D	Dark	260
19	28	24D	Dark	234
19	30	24D	Dark	210
19	26	24D	Dark	250
19	27	24D	Dark	267
19	22	24D	Dark	255
19	25	24D	Dark	266
19	29	24D	Dark	270
19	51	24L	Dark	257
19	52	24L	Dark	264
19	53	24L	Dark	260
19	55	24L	Dark	272
19	57	24L	Dark	242
19	59	24L	Dark	242
19	56	24L	Dark	285
19	58	24L	Dark	265
19	54	24L	Dark	260
19	60	24L	Dark	259
20	12	16L:8D	Dark	275
20	20	16L:8D	Dark	320
20	8	16L:8D	Dark	330
20	9	16L:8D	Dark	230
20	7	16L:8D	Dark	350
20	3	16L:8D	Dark	330
20	4	16L:8D	Dark	320
20	2	16L:8D	Dark	300
20	34	24D	Dark	266
20	24	24D	Dark	270
20	29	24D	Dark	83
20	23	24D	Dark	303
20	33	24D	Dark	281
20	21	24D	Dark
20	40	24D	Dark	310
20	38	24D	Dark	337
20	31	24D	Dark
20	37	24D	Dark	100
20	54	24L	Dark	250
20	53	24L	Dark	300
20	52	24L	Dark	300
20	58	24L	Dark	340
20	51	24L	Dark	262
20	55	24L	Dark	292
20	56	24L	Dark	300
20	60	24L	Dark	285
20	57	24L	Dark	270
20	59	24L	Dark	288
12	11	16L:8D	Light	280
12	12	16L:8D	Light	279
12	13	16L:8D	Light
12	14	16L:8D	Light	298
12	15	16L:8D	Light	292
12	16	16L:8D	Light	309
12	17	16L:8D	Light	256
12	18	16L:8D	Light	301
12	19	16L:8D	Light	298
12	20	16L:8D	Light	247
12	31	24D	Light	285
12	32	24D	Light	294
12	33	24D	Light	285
12	34	24D	Light	281
12	35	24D	Light	294
12	36	24D	Light	292
12	37	24D	Light	285
12	38	24D	Light	292
12	39	24D	Light	287
12	40	24D	Light	285
12	41	24L	Light	292
12	42	24L	Light	285
12	43	24L	Light	303
12	44	24L	Light	276
12	45	24L	Light	270
12	46	24L	Light	298
12	47	24L	Light	300
12	48	24L	Light	284
12	49	24L	Light	294
12	50	24L	Light	288
13	11	16L:8D	Light	271
13	12	16L:8D	Light	282
13	13	16L:8D	Light	275
13	14	16L:8D	Light	290
13	15	16L:8D	Light	300
13	16	16L:8D	Light	310
13	17	16L:8D	Light	286
13	18	16L:8D	Light
13	19	16L:8D	Light	294
13	20	16L:8D	Light	262
13	31	24D	Light	280
13	32	24D	Light	285
13	33	24D	Light
13	34	24D	Light	280
13	35	24D	Light	288
13	36	24D	Light	297
13	37	24D	Light	287
13	38	24D	Light	300
13	39	24D	Light	285
13	40	24D	Light	288
13	41	24L	Light	288
13	42	24L	Light	275
13	43	24L	Light	289
13	44	24L	Light	265
13	45	24L	Light	285
13	46	24L	Light	308
13	47	24L	Light	291
13	48	24L	Light	267
13	49	24L	Light	303
13	50	24L	Light	290
14	1	16L:8D	Light	280
14	2	16L:8D	Light	266
14	3	16L:8D	Light	280
14	4	16L:8D	Light	296
14	5	16L:8D	Light	300
14	6	16L:8D	Light	292
14	7	16L:8D	Light	272
14	8	16L:8D	Light	290
14	9	16L:8D	Light	281
14	10	16L:8D	Light	292
14	21	24D	Light	304
14	22	24D	Light	283
14	23	24D	Light	267
14	24	24D	Light	290
14	35	24D	Light	292
14	36	24D	Light	298
14	37	24D	Light	283
14	38	24D	Light	301
14	39	24D	Light	292
14	40	24D	Light	294
14	41	24L	Light	266
14	42	24L	Light	266
14	43	24L	Light	295
14	44	24L	Light	270
14	45	24L	Light	268
14	46	24L	Light	304
14	47	24L	Light	292
14	48	24L	Light	266
14	49	24L	Light	285
14	50	24L	Light	290
15	1	16L:8D	Light	272
15	2	16L:8D	Light	267
15	3	16L:8D	Light	292
15	4	16L:8D	Light	298
15	5	16L:8D	Light	291
15	6	16L:8D	Light	283
15	7	16L:8D	Light	288
15	8	16L:8D	Light	291
15	9	16L:8D	Light	281
15	10	16L:8D	Light	278
15	21	24D	Light	277
15	22	24D	Light	300
15	23	24D	Light	269
15	24	24D	Light	287
15	25	24D	Light	267
15	26	24D	Light	283
15	27	24D	Light	292
15	28	24D	Light	297
15	29	24D	Light	310
15	30	24D	Light	272
15	51	24L	Light	269
15	52	24L	Light	273
15	53	24L	Light	271
15	54	24L	Light	269
15	55	24L	Light	266
15	56	24L	Light	279
15	57	24L	Light	258
15	58	24L	Light	279
15	59	24L	Light	259
15	60	24L	Light	276
16	11	16L:8D	Light	294
16	12	16L:8D	Light	280
16	13	16L:8D	Light	280
16	14	16L:8D	Light	292
16	15	16L:8D	Light	292
16	16	16L:8D	Light	304
16	17	16L:8D	Light	277
16	18	16L:8D	Light	295
16	19	16L:8D	Light	292
16	20	16L:8D	Light	258
16	21	24D	Light	295
16	22	24D	Light	264
16	23	24D	Light	266
16	24	24D	Light	288
16	25	24D	Light	335
16	26	24D	Light	285
16	27	24D	Light	294
16	28	24D	Light	297
16	29	24D	Light	309
16	30	24D	Light	285
16	41	24L	Light	273
16	42	24L	Light	257
16	43	24L	Light	265
16	44	24L	Light	257
16	45	24L	Light	265
16	46	24L	Light	297
16	47	24L	Light	269
16	48	24L	Light	245
16	49	24L	Light	292
16	50	24L	Light	277
17	7	16L:8D	Light	265
17	5	16L:8D	Light	297
17	9	16L:8D	Light	291
17	10	16L:8D	Light	312
17	2	16L:8D	Light	269
17	3	16L:8D	Light	320
17	1	16L:8D	Light	280
17	4	16L:8D	Light	312
17	6	16L:8D	Light	307
17	8	16L:8D	Light	292
17	21	24D	Light	270
17	22	24D	Light	253
17	23	24D	Light	260
17	29	24D	Light	287
17	24	24D	Light	272
17	30	24D	Light	260
17	27	24D	Light	280
17	28	24D	Light	255
17	25	24D	Light	292
17	26	24D	Light	256
17	51	24L	Light	288
17	52	24L	Light	281
17	54	24L	Light	258
17	55	24L	Light	279
17	57	24L	Light	260
17	58	24L	Light	279
17	59	24L	Light	288
17	60	24L	Light	283
17	56	24L	Light	292
17	53	24L	Light	264
18	11	16L:8D	Light	258
18	12	16L:8D	Light	280
18	13	16L:8D	Light	242
18	14	16L:8D	Light	266
18	15	16L:8D	Light	273
18	16	16L:8D	Light	284
18	17	16L:8D	Light	264
18	18	16L:8D	Light	272
18	19	16L:8D	Light	271
18	20	16L:8D	Light	246
18	31	24D	Light	245
18	33	24D	Light	246
18	35	24D	Light	272
18	40	24D	Light	277
18	34	24D	Light	250
18	39	24D	Light	280
18	32	24D	Light	266
18	36	24D	Light	275
18	37	24D	Light	225
18	38	24D	Light	260
18	41	24L	Light	283
18	42	24L	Light	264
18	43	24L	Light	272
18	44	24L	Light	254
18	45	24L	Light	241
18	46	24L	Light	255
18	47	24L	Light	264
18	48	24L	Light	242
18	49	24L	Light	255
18	50	24L	Light	266
19	1	16L:8D	Light	279
19	2	16L:8D	Light	251
19	3	16L:8D	Light	270
19	4	16L:8D	Light	272
19	5	16L:8D	Light	310
19	6	16L:8D	Light	300
19	7	16L:8D	Light	262
19	8	16L:8D	Light	284
19	9	16L:8D	Light	263
19	10	16L:8D	Light	331
19	37	24D	Light	240
19	32	24D	Light	278
19	35	24D	Light	303
19	40	24D	Light	201
19	33	24D	Light	260
19	38	24D	Light	263
19	36	24D	Light	289
19	31	24D	Light	280
19	39	24D	Light	279
19	34	24D	Light	266
19	41	24L	Light	300
19	42	24L	Light	266
19	43	24L	Light	297
19	44	24L	Light	240
19	45	24L	Light	262
19	46	24L	Light	260
19	47	24L	Light	229
19	48	24L	Light	262
19	49	24L	Light	271
19	50	24L	Light	244

## Sheet: Melatonin
chick	time	treatment	melatonin	Note
E5	450	24L	36.588	ok
E6	450	24L	30.5175	ok
E7	450	24L	37.0373	ok
E8	450	24L	57.1499	ok
E9	450	24L	37.8288	on the bottom
E10	450	24L	62.1714	on the bottom
E11	450	16L:8D	143.011	on the bottom
E12	450	16L:8D	130.359	on the bottom
E13	450	16L:8D	71.3476	on the bottom
E14	450	16L:8D	67.8628	on the bottom
E15	450	16L:8D	66.9696	on the bottom
E16	450	16L:8D	34.4826	ok
E17	450	16L:8D	82.0781	on the bottom
E18	450	16L:8D	57.4231	on the bottom
E19	450	16L:8D	65.7888	ok
E20	450	16L:8D	99.4849	ok
E21	450	24D	48.6126	on the bottom
E22	450	24D	89.8035	ok
E23	450	24D	54.186	ok
E24	450	24D	57.1499	on the bottom
E25	450	24D	110.867	ok
E26	450	24D	175.167	ok
E27	450	24D	138.609	on the bottom
E28	450	24D	134.081	on the bottom
E29	450	24D	170.51	ok
E30	450	24D	454.046	ok
E31	454	24L	233.295	on the bottom
E32	454	24L	332.935	on the bottom
E33	454	24L	185.136	on the bottom
E34	454	24L	191.748	on the bottom
E35	454	24L	176.645	ok
E36	454	24L	158.257	ok
E37	454	24L	144.005	ok
E38	454	24L	183.593	ok
E39	454	24L	454.876	ok
E40	454	24L	244.398	ok
E41	454	16L:8D	335.223	ok
E42	454	16L:8D	224.186	ok
E43	454	16L:8D	248.907	ok
E44	454	16L:8D	248.493	ok
E45	454	16L:8D	197.589	ok
E46	454	16L:8D	250.984	ok
E47	454	16L:8D	1510.86	ok
E48	454	16L:8D	1030.44	on the bottom
E49	454	16L:8D	201.912	on the bottom
E50	454	16L:8D	338.106	ok
E51	454	24D	532.357	on the bottom
E52	454	24D	527.28	on the bottom
E53	454	24D	654.841	on the bottom
E54	454	24D	584.606	on the bottom
E55	454	24D	332.367	ok
E56	454	24D	343.371	ok
E57	454	24D	285.411	ok
E58	454	24D	196.603	ok
E59	454	24D	85.972	on the bottom
E60	454	24D	125.373	on the bottom
E61	458	24L	408.215	ok
E62	458	24L	478.968	ok
E63	458	24L	393.996	ok
E64	458	24L	403.884	ok
E65	458	24L	317.963	on the bottom
E66	458	24L	321.222	on the bottom
E67	458	24L	402.453	on the bottom
E68	458	24L	446.649	on the bottom
E69	458	24L	362.883	ok
E70	458	24L	342.192	ok
E71	458	16L:8D	545.865	ok
E72	458	16L:8D	465.863	ok
E73	458	16L:8D	367.325	ok
E74	458	16L:8D	505.689	ok
E75	458	16L:8D	443.412	ok
E76	458	16L:8D	414.078	ok
E77	458	16L:8D	420.801	ok
E78	458	16L:8D	417.05	ok
E79	458	16L:8D	806.069	ok
E80	458	16L:8D	501.889	ok
E81	458	24D	116.258	ok
E82	458	24D	90.157	ok
E83	458	24D	58.2471	ok
E84	458	24D	169.649	ok
E85	458	24D	96.4929	ok
E86	458	24D	89.9802	ok
E87	458	24D	40.0106	on the bottom
E88	458	24D	63.6053	on the bottom
E89	458	24D	156.375	ok
E90	458	24D	80.0904	ok
E91	462	24L		bad extraction
E92	462	24L	421.685	ok
E93	462	24L	229.454	ok
E94	462	24L	249.047	ok
E95	462	24L	380.209	ok
E96	462	24L	231.512	ok
E97	462	24L	198.618	ok
E98	462	24L	325.052	ok
E99	462	24L	156.399	ok
E100	462	24L	185.73	ok
E101	462	16L:8D	68.3823	ok
E102	462	16L:8D	144.186	ok
E103	462	16L:8D	178.906	ok
E104	462	16L:8D	111.627	ok
E105	462	16L:8D	209.247	on the bottom
E106	462	16L:8D	164.436	on the bottom
E107	462	16L:8D	201.308	ok
E108	462	16L:8D	132.343	ok
E109	462	16L:8D	163.939	ok
E110	462	16L:8D	108.178	ok
E111	462	24D	56.5676	on the bottom
E112	462	24D	104.98	on the bottom
E113	462	24D	97.4298	ok
E114	462	24D	195.108	ok
E115	462	24D	129.045	on the bottom
E116	462	24D	64.5196	ok
E117	462	24D	157.834	on the bottom
E118	462	24D	123.031	ok
E119	462	24D	88.34	ok
E120	462	24D	270.426	ok
E121	466	24L	545.135	ok
E122	466	24L	91.2009	ok
E123	466	24L	555.04	ok
E124	466	24L	205.24	ok
E125	466	24L	921.471	on the bottom
E126	466	24L	802.413	on the bottom
E127	466	24L	342.642	ok
E128	466	24L	361.395	ok
E129	466	24L	482.196	on the bottom
E130	466	24L	115.527	on the bottom
E131	466	16L:8D		bad extraxtion
E132	466	16L:8D	359.691	ok
E133	466	16L:8D	414.159	ok
E134	466	16L:8D	197.448	ok
E135	466	16L:8D		bad extraction
E136	466	16L:8D	227.415	on the bottom
E137	466	16L:8D	297.887	on the bottom
E138	466	16L:8D	123.031	ok
E139	466	16L:8D	178.638	ok
E140	466	16L:8D	180.524	ok
E141	466	24D	301.995	ok
E142	466	24D	520.507	ok
E143	466	24D	179.175	ok
E144	466	24D	102.364	ok
E145	466	24D	293.921	ok
E146	466	24D	512.34	ok
E147	466	24D	324.55	ok
E148	466	24D	180.524	ok
E149	466	24D	434.387	ok
E150	466	24D	89.4459	ok
E152	470	24L	69.9228	ok
E153	470	24L	43.2771	ok
E154	470	24L	70.1988	ok
E151	470	24L	72.4278	ok
E155	470	24L	54.962	ok
E156	470	24L	88.6551	ok
E157	470	24L	91.0405	ok
E158	470	24L	92.6527	ok
E159	470	24L	104.628	ok
E160	470	24L	111.81	ok
E161	470	16L:8D	197.154	ok
E162	470	16L:8D	155.685	ok
E163	470	16L:8D	184.071	ok
E164	470	16L:8D	521.425	ok
E165	470	16L:8D	385.719	ok
E166	470	16L:8D	334.744	ok
E167	470	16L:8D	357.996	ok
E168	470	16L:8D	517.765	ok
E169	470	16L:8D	360.258	ok
E170	470	16L:8D	327.57	ok
E171	470	24D	330.111	ok
E172	470	24D	334.744	ok
E173	470	24D	384.486	ok
E174	470	24D	287.673	ok
E175	470	24D	402.212	ok
E176	470	24D	436.748	ok
E177	470	24D	325.052	ok
E178	470	24D	390.701	ok
E179	470	24D	595.087	ok
E180	470	24D	450.6	ok

## Sheet: GH
Embryo	Treatment	time	GH
E1	24L	450	1289.6
E24	24D	450	1361.25
E12	16L:8D	450	1382.78
E25	24D	450	1445.68
E20	16L:8D	450	1462.15
E28	24D	450	1473.48
E14	16L:8D	450	1500.43
E23	24D	450	1527.84
E30	24D	450	1548.16
E21	24D	450	1551.68
E26	24D	450	1563.35
E15	16L:8D	450	1610.7
E18	16L:8D	450	1635.97
E19	16L:8D	450	1636.52
E29	24D	450	1637.64
E27	24D	450	1655.71
E22	24D	450	1675.91
E13	16L:8D	450	1730.71
E17	16L:8D	450	1793.69
E16	16L:8D	450	1964.24
E8	24L	450	2521.77
E6	24L	450	2617.59
E11	16L:8D	450	2743.22
E9	24L	450	2753.84
E3	24L	450	2786.18
E10	24L	450	2817.67
E5	24L	450	2966.66
E2	24L	450	3055.41
E7	24L	450	3234.74
E4	24L	450	3832.24
E53	24D	454	1030.65
E52	24D	454	1051.54
E42	16L:8D	454	1055.87
E36	24L	454	1058.5
E59	24D	454	1098.96
E44	16L:8D	454	1107.52
E57	24D	454	1130.85
E50	16L:8D	454	1145.96
E58	24D	454	1149.27
E39	24L	454	1150.75
E55	24D	454	1151.49
E40	24L	454	1151.86
E41	16L:8D	454	1172.8
E43	16L:8D	454	1180.68
E54	24D	454	1183.87
E60	24D	454	1208.13
E38	24L	454	1220.12
E51	24D	454	1220.55
E47	16L:8D	454	1224.48
E56	24D	454	1227.55
E46	16L:8D	454	1244.15
E37	24L	454	1281.15
E48	16L:8D	454	1287.6
E49	16L:8D	454	1302.28
E35	24L	454	1371.41
E32	24L	454	1524.43
E33	24L	454	1566.43
E34	24L	454	1894.43
E31	24L	454	1923.87
E45	16L:8D	454	2105.04
E83	24D	458	948.739
E64	24L	458	966.948
E70	24L	458	985.227
E71	16L:8D	458	1025.55
E67	24L	458	1030.38
E68	24L	458	1051.26
E65	24L	458	1055.29
E69	24L	458	1068.58
E84	24D	458	1068.65
E61	24L	458	1083
E72	16L:8D	458	1090.26
E73	16L:8D	458	1091.21
E74	16L:8D	458	1102.23
E63	24L	458	1125.24
E75	16L:8D	458	1139.78
E66	24L	458	1153.35
E82	24D	458	1230.39
E77	16L:8D	458	1247.4
E76	16L:8D	458	1254.65
E81	24D	458	1257.94
E62	24L	458	1265.63
E86	24D	458	1267.94
E80	16L:8D	458	1268.68
E79	16L:8D	458	1269.43
E90	24D	458	1330.72
E78	16L:8D	458	1348.94
E89	24D	458	1371.74
E88	24D	458	1393.12
E87	24D	458	1472.4
E85	24D	458	1709.75
E111	24D	462	1019.41
E93	24L	462	1033.28
E103	16L:8D	462	1085.76
E94	24L	462	1140.07
E114	24D	462	1144.18
E112	24D	462	1164.32
E96	24L	462	1176.74
E109	16L:8D	462	1178.95
E115	24D	462	1201.55
E116	24D	462	1249.2
E99	24L	462	1272.06
E97	24L	462	1273.95
E101	16L:8D	462	1282.32
E107	16L:8D	462	1287.71
E95	24L	462	1311.03
E91	24L	462	1318.74
E119	24D	462	1326.8
E102	16L:8D	462	1351.53
E108	16L:8D	462	1354.13
E106	16L:8D	462	1398.23
E120	24D	462	1429.64
E105	16L:8D	462	1643.44
E104	16L:8D	462	1858.21
E117	24D	462	1865.23
E110	16L:8D	462	1926.36
E113	24D	462	2215.01
E118	24D	462	3071.66
E98	24L	462	3444.5
E130	24L	466	1154.5
E135	16L:8D	466	1173
E140	16L:8D	466	1216.17
E148	24D	466	1249.14
E132	16L:8D	466	1279.99
E139	16L:8D	466	1322.12
E127	24L	466	1322.51
E146	24D	466	1327.2
E125	24L	466	1330.73
E142	24D	466	1338.67
E136	16L:8D	466	1389.69
E137	16L:8D	466	1432.85
E128	24L	466	1519.18
E141	24D	466	1519.7
E144	24D	466	1577.33
E143	24D	466	1644.51
E134	16L:8D	466	1662.39
E138	16L:8D	466	1695.47
E124	24L	466	1815.21
E147	24D	466	1818.2
E123	24L	466	2185.18
E131	16L:8D	466	2406.6
E126	24L	466	2462.31
E129	24L	466	2785.52
E150	24D	466	3009.76
E145	24D	466	3948.24
E149	24D	466	4273.93
E133	16L:8D	466	4653.8
E121	24L	466	6099.12
E158	24L	470	1198.14
E157	24L	470	1275.64
E165	16L:8D	470	1329.55
E155	24L	470	1359.34
E161	16L:8D	470	1382.82
E174	24D	470	1476.42
E160	24L	470	1806.29
E177	24D	470	2738.1
E152	24L	470	3256.64
E156	24L	470	3273.91
E162	16L:8D	470	5259.14
E167	16L:8D	470	6670.83

## Sheet: CORT
Embryo	Treatment	Time	CORT
E1	24L	450	16.4248
E2	24L	450	13.86
E3	24L	450	7.55607
E4	24L	450	15.8109
E5	24L	450	11.1527
E6	24L	450	13.0386
E7	24L	450	12.9361
E8	24L	450	11.8887
E9	24L	450	9.9064
E10	24L	450	14.6397
E11	16L:8D	450	15.3104
E12	16L:8D	450	15.5249
E13	16L:8D	450	14.4315
E14	16L:8D	450	7.9717
E15	16L:8D	450	13.0339
E16	16L:8D	450	13.6195
E17	16L:8D	450	22.9175
E18	16L:8D	450	11.0048
E19	16L:8D	450	8.04537
E20	16L:8D	450	8.83595
E21	24D	450	9.81385
E22	24D	450	13.6323
E23	24D	450	11.7067
E24	24D	450	17.5123
E25	24D	450	13.6762
E26	24D	450	16.6475
E27	24D	450	17.2338
E28	24D	450	15.4465
E29	24D	450	10.0216
E30	24D	450	9.04358
E31	24L	454	15.6919
E32	24L	454	6.95238
E33	24L	454	11.4146
E34	24L	454	12.9611
E35	24L	454	8.0448
E36	24L	454	10.7725
E37	24L	454	22.0675
E38	24L	454	13.5769
E39	24L	454	12.268
E40	24L	454	11.3407
E41	16L:8D	454	17.5167
E42	16L:8D	454	17.2732
E43	16L:8D	454	14.0919
E44	16L:8D	454	20.0103
E45	16L:8D	454	20.2747
E46	16L:8D	454	16.0937
E47	16L:8D	454	15.5953
E48	16L:8D	454	19.4376
E49	16L:8D	454	8.4958
E50	16L:8D	454	11.3023
E51	24D	454	11.4266
E52	24D	454	19.1363
E53	24D	454	11.685
E54	24D	454	13.7901
E55	24D	454	11.683
E56	24D	454	12.1016
E57	24D	454	12.6165
E58	24D	454	13.7914
E59	24D	454	17.5191
E60	24D	454	17.6516
E61	24L	458	8.29782
E62	24L	458	12.2416
E63	24L	458	11.3712
E64	24L	458	12.3322
E65	24L	458	10.4573
E66	24L	458	11.4214
E67	24L	458	11.0149
E68	24L	458	8.47835
E69	24L	458	11.503
E70	24L	458	13.7714
E71	16L:8D	458	6.80635
E72	16L:8D	458	10.611
E73	16L:8D	458	12.0701
E74	16L:8D	458	17.5974
E75	16L:8D	458	11.906
E76	16L:8D	458	8.84163
E77	16L:8D	458	7.71192
E78	16L:8D	458	13.9756
E79	16L:8D	458	12.6791
E80	16L:8D	458	17.3056
E81	24D	458	10.6472
E82	24D	458	20.0386
E83	24D	458	7.12938
E84	24D	458	12.0618
E85	24D	458	9.638
E86	24D	458	9.8641
E87	24D	458	12.396
E88	24D	458	11.177
E89	24D	458	12.5234
E90	24D	458	6.86838
E91	24L	462	19.1594
E92	24L	462	5.97098
E93	24L	462	13.4106
E94	24L	462	8.6764
E95	24L	462	13.6711
E96	24L	462	6.50118
E97	24L	462	5.33605
E98	24L	462	8.81917
E99	24L	462	7.09987
E100	24L	462	8.73085
E101	16L:8D	462	11.8817
E102	16L:8D	462	6.7703
E103	16L:8D	462	8.40233
E104	16L:8D	462	12.7061
E105	16L:8D	462	7.9401
E106	16L:8D	462	7.56153
E107	16L:8D	462	8.1364
E108	16L:8D	462	5.93657
E109	16L:8D	462	5.9414
E110	16L:8D	462	7.51858
E111	24D	462	16.0442
E112	24D	462	9.43378
E113	24D	462	8.23465
E114	24D	462	5.72898
E115	24D	462	4.71342
E116	24D	462	4.30315
E117	24D	462	3.75048
E118	24D	462	9.2715
E119	24D	462	19.5592
E120	24D	462	6.23438
E121	24L	466	9.45415
E123	24L	466	10.2329
E124	24L	466	8.31658
E125	24L	466	15.3401
E126	24L	466	10.7295
E127	24L	466	8.8118
E128	24L	466	17.7902
E129	24L	466	6.1548
E130	24L	466	13.0491
E131	16L:8D	466	12.1387
E132	16L:8D	466	7.00157
E133	16L:8D	466	23.0509
E134	16L:8D	466	12.8241
E135	16L:8D	466	5.92112
E136	16L:8D	466	15.0259
E137	16L:8D	466	8.4899
E138	16L:8D	466	5.8715
E139	16L:8D	466	8.3651
E140	16L:8D	466	9.02445
E141	24D	466	21.5878
E142	24D	466	16.3726
E143	24D	466	15.9683
E144	24D	466	8.00408
E145	24D	466	20.352
E146	24D	466	7.02367
E147	24D	466	10.7147
E148	24D	466	6.45408
E149	24D	466	9.3042
E150	24D	466	16.1333
E151	24L	470	7.82768
E152	24L	470	14.4605
E153	24L	470	14.2027
E154	24L	470	17.441
E155	24L	470	6.59333
E156	24L	470	6.17305
E157	24L	470	4.74388
E158	24L	470	11.808
E159	24L	470	9.21453
E160	24L	470	7.37368
E161	16L:8D	470	16.9605
E162	16L:8D	470	20.5205
E163	16L:8D	470	10.9626
E165	16L:8D	470	9.1496
E166	16L:8D	470	7.70655
E167	16L:8D	470	16.6362
E168	16L:8D	470	6.65757
E169	16L:8D	470	14.1841
E170	16L:8D	470	7.84872
E171	24D	470	7.90105
E172	24D	470	22.1279
E173	24D	470	22.9103
E174	24D	470	9.53388
E175	24D	470	6.57245
E176	24D	470	6.15255
E177	24D	470	9.94872
E178	24D	470	5.17797
E179	24D	470	9.47835
E180	24D	470	6.32125

## Sheet: HatchOfFertile
Treatment	Egg	Hatched
24D	218	0
24D	219	0
24D	220	0
24D	221	0
24D	222	0
24D	223	0
24D	224	0
24D	225	0
24D	226	0
24D	227	0
24D	228	0
24D	229	0
24D	230	0
24D	231	0
24D	232	0
24D	233	0
24D	234	0
24D	235	0
24D	236	0
24D	237	0
24D	238	0
16L:8D	213	0
16L:8D	214	0
16L:8D	215	0
16L:8D	216	0
16L:8D	217	0
16L:8D	218	0
16L:8D	219	0
16L:8D	220	0
16L:8D	221	0
16L:8D	222	0
16L:8D	223	0
16L:8D	224	0
16L:8D	225	0
16L:8D	226	0
16L:8D	227	0
16L:8D	228	0
16L:8D	229	0
16L:8D	230	0
16L:8D	231	0
16L:8D	232	0
16L:8D	233	0
16L:8D	234	0
16L:8D	235	0
16L:8D	236	0
24L	199	0
24L	200	0
24L	201	0
24L	202	0
24L	203	0
24L	204	0
24L	205	0
24L	206	0
24L	207	0
24L	208	0
24L	209	0
24L	210	0
24L	211	0
24L	212	0
24L	213	0
24L	214	0
24L	215	0
24L	216	0
24L	217	0
24L	218	0
24L	219	0
24L	220	0
24L	221	0
24L	222	0
24L	223	0
24L	224	0
24L	225	0
24L	226	0
24L	227	0
24L	228	0
24L	229	0
24L	230	0
24L	231	0
24D	1	1
24D	2	1
24D	3	1
24D	4	1
24D	5	1
24D	6	1
24D	7	1
24D	8	1
24D	9	1
24D	10	1
24D	11	1
24D	12	1
24D	13	1
24D	14	1
24D	15	1
24D	16	1
24D	17	1
24D	18	1
24D	19	1
24D	20	1
24D	21	1
24D	22	1
24D	23	1
24D	24	1
24D	25	1
24D	26	1
24D	27	1
24D	28	1
24D	29	1
24D	30	1
24D	31	1
24D	32	1
24D	33	1
24D	34	1
24D	35	1
24D	36	1
24D	37	1
24D	38	1
24D	39	1
24D	40	1
24D	41	1
24D	42	1
24D	43	1
24D	44	1
24D	45	1
24D	46	1
24D	47	1
24D	48	1
24D	49	1
24D	50	1
24D	51	1
24D	52	1
24D	53	1
24D	54	1
24D	55	1
24D	56	1
24D	57	1
24D	58	1
24D	59	1
24D	60	1
24D	61	1
24D	62	1
24D	63	1
24D	64	1
24D	65	1
24D	66	1
24D	67	1
24D	68	1
24D	69	1
24D	70	1
24D	71	1
24D	72	1
24D	73	1
24D	74	1
24D	75	1
24D	76	1
24D	77	1
24D	78	1
24D	79	1
24D	80	1
24D	81	1
24D	82	1
24D	83	1
24D	84	1
24D	85	1
24D	86	1
24D	87	1
24D	88	1
24D	89	1
24D	90	1
24D	91	1
24D	92	1
24D	93	1
24D	94	1
24D	95	1
24D	96	1
24D	97	1
24D	98	1
24D	99	1
24D	100	1
24D	101	1
24D	102	1
24D	103	1
24D	104	1
24D	105	1
24D	106	1
24D	107	1
24D	108	1
24D	109	1
24D	110	1
24D	111	1
24D	112	1
24D	113	1
24D	114	1
24D	115	1
24D	116	1
24D	117	1
24D	118	1
24D	119	1
24D	120	1
24D	121	1
24D	122	1
24D	123	1
24D	124	1
24D	125	1
24D	126	1
24D	127	1
24D	128	1
24D	129	1
24D	130	1
24D	131	1
24D	132	1
24D	133	1
24D	134	1
24D	135	1
24D	136	1
24D	137	1
24D	138	1
24D	139	1
24D	140	1
24D	141	1
24D	142	1
24D	143	1
24D	144	1
24D	145	1
24D	146	1
24D	147	1
24D	148	1
24D	149	1
24D	150	1
24D	151	1
24D	152	1
24D	153	1
24D	154	1
24D	155	1
24D	156	1
24D	157	1
24D	158	1
24D	159	1
24D	160	1
24D	161	1
24D	162	1
24D	163	1
24D	164	1
24D	165	1
24D	166	1
24D	167	1
24D	168	1
24D	169	1
24D	170	1
24D	171	1
24D	172	1
24D	173	1
24D	174	1
24D	175	1
24D	176	1
24D	177	1
24D	178	1
24D	179	1
24D	180	1
24D	181	1
24D	182	1
24D	183	1
24D	184	1
24D	185	1
24D	186	1
24D	187	1
24D	188	1
24D	189	1
24D	190	1
24D	191	1
24D	192	1
24D	193	1
24D	194	1
24D	195	1
24D	196	1
24D	197	1
24D	198	1
24D	199	1
24D	200	1
24D	201	1
24D	202	1
24D	203	1
24D	204	1
24D	205	1
24D	206	1
24D	207	1
24D	208	1
24D	209	1
24D	210	1
24D	211	1
24D	212	1
24D	213	1
24D	214	1
24D	215	1
24D	216	1
24D	217	1
16L:8D	1	1
16L:8D	2	1
16L:8D	3	1
16L:8D	4	1
16L:8D	5	1
16L:8D	6	1
16L:8D	7	1
16L:8D	8	1
16L:8D	9	1
16L:8D	10	1
16L:8D	11	1
16L:8D	12	1
16L:8D	13	1
16L:8D	14	1
16L:8D	15	1
16L:8D	16	1
16L:8D	17	1
16L:8D	18	1
16L:8D	19	1
16L:8D	20	1
16L:8D	21	1
16L:8D	22	1
16L:8D	23	1
16L:8D	24	1
16L:8D	25	1
16L:8D	26	1
16L:8D	27	1
16L:8D	28	1
16L:8D	29	1
16L:8D	30	1
16L:8D	31	1
16L:8D	32	1
16L:8D	33	1
16L:8D	34	1
16L:8D	35	1
16L:8D	36	1
16L:8D	37	1
16L:8D	38	1
16L:8D	39	1
16L:8D	40	1
16L:8D	41	1
16L:8D	42	1
16L:8D	43	1
16L:8D	44	1
16L:8D	45	1
16L:8D	46	1
16L:8D	47	1
16L:8D	48	1
16L:8D	49	1
16L:8D	50	1
16L:8D	51	1
16L:8D	52	1
16L:8D	53	1
16L:8D	54	1
16L:8D	55	1
16L:8D	56	1
16L:8D	57	1
16L:8D	58	1
16L:8D	59	1
16L:8D	60	1
16L:8D	61	1
16L:8D	62	1
16L:8D	63	1
16L:8D	64	1
16L:8D	65	1
16L:8D	66	1
16L:8D	67	1
16L:8D	68	1
16L:8D	69	1
16L:8D	70	1
16L:8D	71	1
16L:8D	72	1
16L:8D	73	1
16L:8D	74	1
16L:8D	75	1
16L:8D	76	1
16L:8D	77	1
16L:8D	78	1
16L:8D	79	1
16L:8D	80	1
16L:8D	81	1
16L:8D	82	1
16L:8D	83	1
16L:8D	84	1
16L:8D	85	1
16L:8D	86	1
16L:8D	87	1
16L:8D	88	1
16L:8D	89	1
16L:8D	90	1
16L:8D	91	1
16L:8D	92	1
16L:8D	93	1
16L:8D	94	1
16L:8D	95	1
16L:8D	96	1
16L:8D	97	1
16L:8D	98	1
16L:8D	99	1
16L:8D	100	1
16L:8D	101	1
16L:8D	102	1
16L:8D	103	1
16L:8D	104	1
16L:8D	105	1
16L:8D	106	1
16L:8D	107	1
16L:8D	108	1
16L:8D	109	1
16L:8D	110	1
16L:8D	111	1
16L:8D	112	1
16L:8D	113	1
16L:8D	114	1
16L:8D	115	1
16L:8D	116	1
16L:8D	117	1
16L:8D	118	1
16L:8D	119	1
16L:8D	120	1
16L:8D	121	1
16L:8D	122	1
16L:8D	123	1
16L:8D	124	1
16L:8D	125	1
16L:8D	126	1
16L:8D	127	1
16L:8D	128	1
16L:8D	129	1
16L:8D	130	1
16L:8D	131	1
16L:8D	132	1
16L:8D	133	1
16L:8D	134	1
16L:8D	135	1
16L:8D	136	1
16L:8D	137	1
16L:8D	138	1
16L:8D	139	1
16L:8D	140	1
16L:8D	141	1
16L:8D	142	1
16L:8D	143	1
16L:8D	144	1
16L:8D	145	1
16L:8D	146	1
16L:8D	147	1
16L:8D	148	1
16L:8D	149	1
16L:8D	150	1
16L:8D	151	1
16L:8D	152	1
16L:8D	153	1
16L:8D	154	1
16L:8D	155	1
16L:8D	156	1
16L:8D	157	1
16L:8D	158	1
16L:8D	159	1
16L:8D	160	1
16L:8D	161	1
16L:8D	162	1
16L:8D	163	1
16L:8D	164	1
16L:8D	165	1
16L:8D	166	1
16L:8D	167	1
16L:8D	168	1
16L:8D	169	1
16L:8D	170	1
16L:8D	171	1
16L:8D	172	1
16L:8D	173	1
16L:8D	174	1
16L:8D	175	1
16L:8D	176	1
16L:8D	177	1
16L:8D	178	1
16L:8D	179	1
16L:8D	180	1
16L:8D	181	1
16L:8D	182	1
16L:8D	183	1
16L:8D	184	1
16L:8D	185	1
16L:8D	186	1
16L:8D	187	1
16L:8D	188	1
16L:8D	189	1
16L:8D	190	1
16L:8D	191	1
16L:8D	192	1
16L:8D	193	1
16L:8D	194	1
16L:8D	195	1
16L:8D	196	1
16L:8D	197	1
16L:8D	198	1
16L:8D	199	1
16L:8D	200	1
16L:8D	201	1
16L:8D	202	1
16L:8D	203	1
16L:8D	204	1
16L:8D	205	1
16L:8D	206	1
16L:8D	207	1
16L:8D	208	1
16L:8D	209	1
16L:8D	210	1
16L:8D	211	1
16L:8D	212	1
24L	1	1
24L	2	1
24L	3	1
24L	4	1
24L	5	1
24L	6	1
24L	7	1
24L	8	1
24L	9	1
24L	10	1
24L	11	1
24L	12	1
24L	13	1
24L	14	1
24L	15	1
24L	16	1
24L	17	1
24L	18	1
24L	19	1
24L	20	1
24L	21	1
24L	22	1
24L	23	1
24L	24	1
24L	25	1
24L	26	1
24L	27	1
24L	28	1
24L	29	1
24L	30	1
24L	31	1
24L	32	1
24L	33	1
24L	34	1
24L	35	1
24L	36	1
24L	37	1
24L	38	1
24L	39	1
24L	40	1
24L	41	1
24L	42	1
24L	43	1
24L	44	1
24L	45	1
24L	46	1
24L	47	1
24L	48	1
24L	49	1
24L	50	1
24L	51	1
24L	52	1
24L	53	1
24L	54	1
24L	55	1
24L	56	1
24L	57	1
24L	58	1
24L	59	1
24L	60	1
24L	61	1
24L	62	1
24L	63	1
24L	64	1
24L	65	1
24L	66	1
24L	67	1
24L	68	1
24L	69	1
24L	70	1
24L	71	1
24L	72	1
24L	73	1
24L	74	1
24L	75	1
24L	76	1
24L	77	1
24L	78	1
24L	79	1
24L	80	1
24L	81	1
24L	82	1
24L	83	1
24L	84	1
24L	85	1
24L	86	1
24L	87	1
24L	88	1
24L	89	1
24L	90	1
24L	91	1
24L	92	1
24L	93	1
24L	94	1
24L	95	1
24L	96	1
24L	97	1
24L	98	1
24L	99	1
24L	100	1
24L	101	1
24L	102	1
24L	103	1
24L	104	1
24L	105	1
24L	106	1
24L	107	1
24L	108	1
24L	109	1
24L	110	1
24L	111	1
24L	112	1
24L	113	1
24L	114	1
24L	115	1
24L	116	1
24L	117	1
24L	118	1
24L	119	1
24L	120	1
24L	121	1
24L	122	1
24L	123	1
24L	124	1
24L	125	1
24L	126	1
24L	127	1
24L	128	1
24L	129	1
24L	130	1
24L	131	1
24L	132	1
24L	133	1
24L	134	1
24L	135	1
24L	136	1
24L	137	1
24L	138	1
24L	139	1
24L	140	1
24L	141	1
24L	142	1
24L	143	1
24L	144	1
24L	145	1
24L	146	1
24L	147	1
24L	148	1
24L	149	1
24L	150	1
24L	151	1
24L	152	1
24L	153	1
24L	154	1
24L	155	1
24L	156	1
24L	157	1
24L	158	1
24L	159	1
24L	160	1
24L	161	1
24L	162	1
24L	163	1
24L	164	1
24L	165	1
24L	166	1
24L	167	1
24L	168	1
24L	169	1
24L	170	1
24L	171	1
24L	172	1
24L	173	1
24L	174	1
24L	175	1
24L	176	1
24L	177	1
24L	178	1
24L	179	1
24L	180	1
24L	181	1
24L	182	1
24L	183	1
24L	184	1
24L	185	1
24L	186	1
24L	187	1
24L	188	1
24L	189	1
24L	190	1
24L	191	1
24L	192	1
24L	193	1
24L	194	1
24L	195	1
24L	196	1
24L	197	1
24L	198	1

## Sheet: HatchData
chick	treatment	time	sex	bw
b1	24D	482	m	48.12
b2	24D	487	f	43.09
b3	24D	487	f	46.87
b4	24D	487	m	47.5
b5	24D	487	f	47.01
b6	24D	487	f	49.61
b7	24D	487	m	47.99
b8	24D	487	f	48.94
b9	24D	487	f	47.43
b10	24D	487	f	47.58
b11	24D	487	m	48.89
b12	24D	487	f	49.23
b13	24D	487	f	49.57
b14	24D	487	f	48.96
b15	24D	487	f	47.63
b16	24D	487	m	49.4
b17	24D	487	m	48.18
b18	24D	487	m	48.96
b19	24D	487	m	45.62
b20	24D	487	f	48.94
b21	24D	487	m	48.34
b22	24D	487	m	46.24
b23	24D	487	f	49.09
b24	24D	487	m	48.68
b25	24D	491	f	46.57
b26	24D	491	f	47.29
b27	24D	491	m	48.27
b28	24D	491	f	46.77
b29	24D	491	f	49.25
b30	24D	491	m	47.65
b31	24D	491	f	46.78
b32	24D	491	m	48.38
b33	24D	491	f	47.98
b34	24D	491	m	46.31
b35	24D	491	f	48.68
b36	24D	491	f	51.1
b37	24D	491	m	48.78
b38	24D	491	f	49.79
b39	24D	491	m	47.83
b40	24D	491	f	46.5
b41	24D	491	f	47.5
b42	24D	491	f	47.79
b43	24D	491	f	45.71
b44	24D	491	f	47.34
b45	24D	491	m	48.88
b46	24D	491	m	48.05
b47	24D	491	f	47.5
b48	24D	491	f	47.44
b49	24D	491	m	48.1
b50	24D	491	f	46.8
b51	24D	491	f	46.52
b52	24D	491	f	46.43
b53	24D	491	m	47.86
b54	24D	491	m	49.48
b55	24D	491	m	47.48
b56	24D	496	m	47.44
b57	24D	496	f	47.24
b58	24D	496	m	45.4
b59	24D	496	m	48.4
b60	24D	496	f	48.69
b61	24D	496	f	46.72
b62	24D	496	f	48.58
b63	24D	496	f	48.54
b64	24D	496	f	46.59
b65	24D	496	f	48.79
b66	24D	496	m	45.46
b67	24D	496	m	47.75
b68	24D	496	f	48.03
b69	24D	496	f	46.34
b70	24D	496	m	46.21
b71	24D	496	m	47
b72	24D	496	f	48.99
b73	24D	496	m	48.32
b74	24D	496	m	47.48
b75	24D	496	m	48.04
b76	24D	496	m	48.25
b77	24D	496	f	46.55
b78	24D	496	m	49.27
b79	24D	496	m	48.35
b80	24D	496	f	46.37
b81	24D	496	f	48.9
b82	24D	496	m	48.52
b83	24D	496	m	46.1
b84	24D	496	m	46.71
b85	24D	501	m	47.91
b86	24D	501	f	46.07
b87	24D	501	m	47.2
b88	24D	501	f	49.12
b89	24D	501	f	47.24
b90	24D	501	m	46.33
b91	24D	501	f	48.4
b92	24D	501	m	47.25
b93	24D	501	f	46.91
b94	24D	501	m	46.07
b95	24D	501	m	45.13
b96	24D	501	f	47.74
b97	24D	501	m	48.07
b98	24D	501	m	45.92
b99	24D	501	m	46.09
b100	24D	501	m	46.31
b101	24D	501	m	47.24
b102	24D	501	f	47.78
b103	24D	501	f	48.63
b104	24D	501	m	48.21
b105	24D	501	m	48
b106	24D	501	f	45.93
b107	24D	501	m	47
b108	24D	501	m	47.77
b109	24D	501	m	46.6
b110	24D	501	m	46.23
b111	24D	501	m	48.86
b112	24D	501	f	46.04
b113	24D	501	m	45.55
b114	24D	501	m	48.82
b115	24D	501	f	45.75
b116	24D	501	f	47.15
b117	24D	501	m	49.31
b118	24D	501	f	46.44
b119	24D	501	f	44.64
b120	24D	501	f	46.55
b121	24D	501	f	46.22
b122	24D	501	m	46.38
b123	24D	501	m	47.19
b124	24D	501	f	45.03
b125	24D	501	m	46.62
b126	24D	501	m	46.42
b127	24D	501	f	46.27
b128	24D	501	m	46.53
b129	24D	501	m	47.48
b130	24D	501	m	47.51
b131	24D	501	f	47.17
b132	24D	501	m	47.99
b133	24D	501	m	46.45
b134	24D	501	m	47.84
b135	24D	501	f	47.69
b136	24D	501	f	46.92
b137	24D	501	f	49.57
b138	24D	501	f	45.49
b139	24D	501	m	46.23
b140	24D	501	m	48
b141	24D	501	m	48.08
b142	24D	502	f	45.22
b143	24D	502	m	48.08
b144	24D	502	f	46.83
b145	24D	502	f	44.72
b146	24D	502	m	45.09
b147	24D	502	f	46.24
b148	24D	502	m	45.3
b149	24D	502	f	47.09
b150	24D	502	f	48.37
b151	24D	502	f	48.76
b152	24D	502	f	46.84
b153	24D	502	f	48.53
b154	24D	502	f	47.33
b155	24D	502	m	45.05
b156	24D	502	m	45.19
b157	24D	502	f	46.39
b158	24D	502	m	47.24
b159	24D	502	m	44.84
b160	24D	502	f	44.7
b161	24D	502	f	45.83
b162	24D	503	m	47.45
b163	24D	503	m	47.27
b164	24D	503	m	46.35
b165	24D	503	m	46.5
b166	24D	503	f	45.53
b167	24D	503	f	45.06
b168	24D	503	m	46.05
b169	24D	503	m	47.33
b170	24D	503	m	45.71
b171	24D	503	f	46.54
b172	24D	503	m	43.08
b173	24D	503	f	47.74
b174	24D	503	f	47.96
b175	24D	503	f	48.86
b176	24D	503	f	45.77
b177	24D	503	f	45.29
b178	24D	503	f	49.66
b179	24D	503	m	45.03
b180	24D	503	f	46.8
b181	24D	503	m	48.08
b182	24D	503	f	46.8
b183	24D	503	m	46.96
b184	24D	503	m	42.91
b185	24D	503	m	46.81
b186	24D	503	m	45.79
b187	24D	503	f	45.94
b188	24D	503	f	47.32
b189	24D	503	f	46.3
b190	24D	507	m	48.57
b191	24D	507	f	45.72
b192	24D	507	m	44.04
b193	24D	507	m	45.57
b194	24D	507	f	45.56
b195	24D	507	m	45.57
b196	24D	507	m	47.48
b197	24D	507	f	46.94
b198	24D	507	m	46.62
b199	24D	507	m	46.97
b200	24D	507	f	45.02
b201	24D	507	f	43.43
b202	24D	507	m	46.73
b203	24D	507	m	47.74
b204	24D	507	f	47.02
b205	24D	507	m	46.78
b206	24D	507	m	45.18
b207	24D	507	m	46.53
b208	24D	507	m	43.81
b209	24D	507	m	47.36
b210	24D	507	f	45.03
b211	24D	507	m	46.56
b212	24D	507	m	46.73
b213	24D	507	m	37.43
b214	24D	507	m	46.63
b215	24D	507	f	48.42
b216	24D	507	m	47.6
b217	24D	507	m	48.63
r1	24L	482	f	46.96
r2	24L	482	f	46.92
r3	24L	486	m	49.55
r4	24L	486	f	47.85
r5	24L	486	f	47.77
r6	24L	486	m	45.77
r7	24L	486	f	47.9
r8	24L	486	f	44.12
r9	24L	486	f	47.2
r10	24L	486	m	47.42
r11	24L	486	f	46.3
r12	24L	486	f	46.42
r13	24L	486	f	48.22
r14	24L	486	f	48.55
r15	24L	486	f	47.48
r16	24L	486	f	47.54
r17	24L	486	f	45.64
r18	24L	486	m	48.56
r19	24L	486	m	45.93
r20	24L	486	f	45.08
r21	24L	486	m	43.82
r22	24L	486	f	45.2
r23	24L	486	m	45.96
r24	24L	486	f	45.9
r25	24L	490	f	47.24
r26	24L	490	m	44.92
r27	24L	490	m	47.88
r28	24L	490	m	44.62
r29	24L	490	m	45.54
r30	24L	490	f	47.05
r31	24L	490	f	47.34
r32	24L	490	m	46.48
r33	24L	490	f	46.16
r34	24L	490	f	47.52
r35	24L	490	m	45.21
r36	24L	490	f	46.93
r37	24L	490	f	46.09
r38	24L	490	f	49
r39	24L	490	f	45.8
r40	24L	490	m	48.35
r41	24L	490	m	44.3
r42	24L	490	f	46.53
r43	24L	495	f	44.46
r44	24L	495	f	45.41
r45	24L	495	f	47.09
r46	24L	495	m	46.44
r47	24L	495	m	45.71
r48	24L	495	f	48.47
r49	24L	495	f	48.03
r50	24L	495	f	46.34
r51	24L	495	f	47.4
r52	24L	495	f	46.93
r53	24L	495	m	47.02
r54	24L	495	f	43.66
r55	24L	495	f	46.94
r56	24L	495	m	44.33
r57	24L	495	f	43.84
r58	24L	495	f	45.9
r59	24L	495	f	45.75
r60	24L	495	m	47.22
r61	24L	495	m	46.4
r62	24L	495	m	46.62
r63	24L	495	f	46.42
r64	24L	495	m	39.57
r65	24L	495	m	48.72
r66	24L	495	m	46.84
r67	24L	495	m	47.8
r68	24L	495	f	47.29
r69	24L	495	m	45.89
r70	24L	495	f	47.32
r71	24L	495	m	46.8
r72	24L	495	m	48.33
r73	24L	500	f	43.3
r74	24L	500	m	44.88
r75	24L	500	m	43.96
r76	24L	500	f	47.09
r77	24L	500	m	46.7
r78	24L	500	f	45.6
r79	24L	500	f	47.16
r80	24L	500	f	47.68
r81	24L	500	m	46.48
r82	24L	500	m	47.51
r83	24L	500	f	48.09
r84	24L	500	f	44.35
r85	24L	500	m	43.08
r86	24L	500	f	47.15
r87	24L	500	m	48.15
r88	24L	500	m	45.72
r89	24L	500	f	45.95
r90	24L	500	f	46.8
r91	24L	500	f	46.16
r92	24L	500	f	46.77
r93	24L	500	m	47.35
r94	24L	500	m	46.78
r95	24L	500	f	47.82
r96	24L	500	m	45.53
r97	24L	500	m	48.83
r98	24L	500	m	47.52
r99	24L	500	m	45.62
r100	24L	500	f	48.21
r101	24L	500	f	45.52
r102	24L	500	m	47.53
r103	24L	500	m	47.68
r104	24L	500	m	45.8
r105	24L	500	f	45.52
r106	24L	500	m	40.55
r107	24L	500	m	45.35
r108	24L	500	f	45.34
r109	24L	500	m	46.61
r110	24L	500	m	47.52
r111	24L	500	f	47.49
r112	24L	500	m	47.73
r113	24L	500	m	45.86
r114	24L	500	m	49.24
r115	24L	500	f	44.63
r116	24L	500	f	44.44
r117	24L	500	m	45.46
r118	24L	500	f	45.06
r119	24L	500	m	48.97
r120	24L	500	m	47.32
r121	24L	500	m	47
r122	24L	500	m	45.38
r123	24L	500	m	45.09
r124	24L	500	m	46.14
r125	24L	500	m	46.12
r126	24L	500	f	44.45
r127	24L	500	f	46.97
r128	24L	500	f	45.86
r129	24L	500	f	46.61
r130	24L	500	m	45.91
r131	24L	500	f	45.24
r132	24L	500	m	46.4
r133	24L	500	m	44.94
r134	24L	500	m	45.87
r135	24L	500	f	46.73
r136	24L	500	m	45.93
r137	24L	500	f	46.83
r138	24L	500	f	45.03
r139	24L	503	m	46.63
r140	24L	503	f	45.08
r141	24L	503	m	45.72
r142	24L	503	f	46.34
r143	24L	503	f	45.31
r144	24L	503	m	45.8
r145	24L	503	m	48.79
r146	24L	503	m	47.05
r147	24L	503	m	47.5
r148	24L	503	m	46.21
r149	24L	503	m	47.07
r150	24L	503	f	50.32
r151	24L	503	m	46
r152	24L	503	f	46.71
r153	24L	503	f	46.44
r154	24L	503	m	46.79
r155	24L	503	m	46.2
r156	24L	503	m	48.67
r157	24L	503	m	46.71
r158	24L	503	m	46.33
r159	24L	503	m	48.47
r160	24L	503	m	46.31
r161	24L	503	m	48.51
r162	24L	503	m	47.12
r163	24L	503	f	46.32
r164	24L	503	m	45.88
r165	24L	503	f	45.02
r166	24L	503	f	44.88
r167	24L	503	m	45.49
r168	24L	503	m	45.45
r169	24L	503	m	47.51
r170	24L	506	m	46.61
r171	24L	506	f	46.65
r172	24L	506	m	44.99
r173	24L	506	m	47.56
r174	24L	506	m	46.68
r175	24L	506	m	47.1
r176	24L	506	m	46.49
r177	24L	506	m	47.78
r178	24L	506	m	46.58
r179	24L	506	f	47.42
r180	24L	506	m	47.29
r181	24L	506	m	46.51
r182	24L	506	f	45.88
r183	24L	506	f	47.01
r184	24L	506	f	46.38
r185	24L	506	m	45.86
r186	24L	506	m	45.1
r187	24L	506	m	46.01
r188	24L	506	f	49.56
r189	24L	506	m	48.68
r190	24L	506	m	47.66
r191	24L	506	f	46.36
r192	24L	506	f	44.33
r193	24L	506	f	47.46
r194	24L	506	m	46.59
r195	24L	506	f	46.4
r196	24L	506	f	48.32
r197	24L	506	m	46.97
r198	24L	506	m	47.25
g1	16L:8D	482	f	46.01
g2	16L:8D	482	f	45.4
g3	16L:8D	482	m	46.76
g4	16L:8D	482	f	46.55
g5	16L:8D	486	f	47.61
g6	16L:8D	486	m	47.89
g7	16L:8D	486	f	47.13
g8	16L:8D	486	f	46.18
g9	16L:8D	486	f	47.45
g10	16L:8D	486	m	46.9
g11	16L:8D	486	f	46.54
g12	16L:8D	486	m	48.36
g13	16L:8D	486	f	47.2
g14	16L:8D	486	f	48.28
g15	16L:8D	486	f	47.45
g16	16L:8D	486	m	45.1
g17	16L:8D	486	m	47.28
g18	16L:8D	486	m	48.34
g19	16L:8D	490	f	46.29
g20	16L:8D	490	f	46.5
g21	16L:8D	490	m	46.81
g22	16L:8D	490	f	46.2
g23	16L:8D	490	f	46.91
g24	16L:8D	490	f	55.55
g25	16L:8D	490	f	46.32
g26	16L:8D	490	m	46.4
g27	16L:8D	490	f	48.46
g28	16L:8D	490	f	49.43
g29	16L:8D	490	m	47.62
g30	16L:8D	490	m	46.2
g31	16L:8D	490	f	47.07
g32	16L:8D	490	f	47.64
g33	16L:8D	490	m	48.71
g34	16L:8D	490	f	45.68
g35	16L:8D	490	f	48.17
g36	16L:8D	490	m	47.66
g37	16L:8D	490	m	48.17
g38	16L:8D	490	f	48.17
g39	16L:8D	490	f	48.97
g40	16L:8D	490	f	48.29
g41	16L:8D	490	f	45.39
g42	16L:8D	494	f	47.91
g43	16L:8D	494	f	47.51
g44	16L:8D	494	f	46.36
g45	16L:8D	494	f	45.45
g46	16L:8D	494	f	48.88
g47	16L:8D	494	f	47.99
g48	16L:8D	494	f	45.46
g49	16L:8D	494	m	46.28
g50	16L:8D	494	m	45.56
g51	16L:8D	494	f	47.27
g52	16L:8D	494	m	47.65
g53	16L:8D	494	f	46.35
g54	16L:8D	494	f	45.04
g55	16L:8D	494	m	46.74
g56	16L:8D	494	f	46.71
g57	16L:8D	494	m	47.99
g58	16L:8D	494	f	45.93
g59	16L:8D	494	m	47.03
g60	16L:8D	494	m	46.97
g61	16L:8D	494	f	46.9
g62	16L:8D	494	f	46.72
g63	16L:8D	494	m	45.7
g64	16L:8D	494	f	45.61
g65	16L:8D	494	f	46.95
g66	16L:8D	494	f	45.46
g67	16L:8D	494	f	47.52
g68	16L:8D	494	f	43.72
g69	16L:8D	494	m	45.85
g70	16L:8D	494	m	46.74
g71	16L:8D	494	m	46.73
g72	16L:8D	494	f	45.33
g73	16L:8D	494	m	45.4
g74	16L:8D	494	m	46.14
g75	16L:8D	494	m	47.54
g76	16L:8D	494	f	46.42
g77	16L:8D	494	m	46.3
g78	16L:8D	494	m	47.5
g79	16L:8D	494	m	45.84
g80	16L:8D	494	m	45.57
g81	16L:8D	494	f	46.55
g82	16L:8D	498	f	46.54
g83	16L:8D	498	m	47.11
g84	16L:8D	498	f	47.05
g85	16L:8D	498	m	47.39
g86	16L:8D	498	f	46.65
g87	16L:8D	498	f	45.74
g88	16L:8D	498	m	44.26
g89	16L:8D	498	m	45.49
g90	16L:8D	498	f	47.75
g91	16L:8D	498	f	47.11
g92	16L:8D	498	f	47.1
g93	16L:8D	498	f	45.89
g94	16L:8D	498	f	46.18
g95	16L:8D	498	m	47.76
g96	16L:8D	498	m	44.71
g97	16L:8D	498	f	47.37
g98	16L:8D	498	f	48.19
g99	16L:8D	498	m	44.68
g100	16L:8D	498	f	45.04
g101	16L:8D	498	f	45.21
g102	16L:8D	498	m	46.92
g103	16L:8D	498	f	44.92
g104	16L:8D	498	m	45.56
g105	16L:8D	498	f	46.68
g106	16L:8D	498	m	43.77
g107	16L:8D	498	f	44.99
g108	16L:8D	498	f	47.76
g109	16L:8D	498	m	46.46
g110	16L:8D	498	f	46.51
g111	16L:8D	498	m	44.66
g112	16L:8D	498	m	47.35
g113	16L:8D	498	m	48.86
g114	16L:8D	498	m	44.99
g115	16L:8D	498	f	47.09
g116	16L:8D	498	f	46.75
g117	16L:8D	498	m	44.41
g118	16L:8D	498	m	46.81
g119	16L:8D	498	f	48.08
g120	16L:8D	498	f	46.04
g121	16L:8D	498	m	47.88
g122	16L:8D	498	m	45.07
g123	16L:8D	498	m	46.27
g124	16L:8D	498	m	46.78
g125	16L:8D	498	f	46
g126	16L:8D	498	m	45.24
g127	16L:8D	498	f	46.6
g128	16L:8D	498	f	46.29
g129	16L:8D	498	m	46.83
g130	16L:8D	498	f	45.55
g131	16L:8D	498	f	47.25
g132	16L:8D	498	f	44.9
g133	16L:8D	498	f	47.49
g134	16L:8D	498	f	44.57
g135	16L:8D	498	m	48.43
g136	16L:8D	498	m	48.62
g137	16L:8D	498	m	47.57
g138	16L:8D	498	m	45.55
g139	16L:8D	498	m	46.07
g140	16L:8D	498	m	47.34
g141	16L:8D	498	f	47.24
g142	16L:8D	498	f	47.2
g143	16L:8D	498	f	44.28
g144	16L:8D	498	m	44.63
g145	16L:8D	498	f	44.6
g146	16L:8D	498	f	47.56
g147	16L:8D	498	m	48.09
g148	16L:8D	498	m	47.19
g149	16L:8D	498	f	45.41
g150	16L:8D	498	f	47.01
g151	16L:8D	498	m	47.68
g152	16L:8D	498	m	45.48
g153	16L:8D	498	m	46.82
gextra	16L:8D	498	f	45.95
g154	16L:8D	498	f	45.54
g155	16L:8D	498	f	44.46
g156	16L:8D	498	f	46.89
g157	16L:8D	498	f	46.67
g158	16L:8D	498	f	46.24
g159	16L:8D	498	f	47.42
g160	16L:8D	498	f	47.79
g161	16L:8D	498	m	45.04
g162	16L:8D	498	m	47.17
g163	16L:8D	498	m	47.1
g164	16L:8D	498	m	44.16
g165	16L:8D	498	m	47
g166	16L:8D	498	m	47.02
g167	16L:8D	498	m	47.42
g168	16L:8D	498	m	48.3
g169	16L:8D	498	m	47.4
g170	16L:8D	498	f	45.71
g171	16L:8D	498	f	45.53
g172	16L:8D	498	f	47.45
g173	16L:8D	498	f	46.34
g174	16L:8D	498	f	46
g175	16L:8D	498	m	44
g176	16L:8D	498	m	49.35
g177	16L:8D	498	m	44.58
g178	16L:8D	498	f	47.11
g179	16L:8D	498	f	45.13
g180	16L:8D	498	f	45.76
g181	16L:8D	498	m	46.6
g182	16L:8D	498	m	48.64
g183	16L:8D	498	m	46.45
g184	16L:8D	503	m	46.61
g185	16L:8D	503	m	47.61
g186	16L:8D	503	f	47.15
g187	16L:8D	503	m	46.75
g188	16L:8D	503	m	48.06
g189	16L:8D	503	m	45.28
g190	16L:8D	503	m	47.3
g191	16L:8D	503	f	47.1
g192	16L:8D	503	m	46.05
g193	16L:8D	503	m	41.52
g194	16L:8D	503	f	47.22
g195	16L:8D	503	f	46.4
g196	16L:8D	503	f	41.22
g197	16L:8D	503	m	47.94
g198	16L:8D	503	m	45.5
g199	16L:8D	503	m	46.16
g200	16L:8D	503	m	47.24
g201	16L:8D	506	m	41.6
g202	16L:8D	506	m	48.02
g203	16L:8D	506	m	45.58
g204	16L:8D	506	f	43.41
g205	16L:8D	506	m	47.92
g206	16L:8D	506	m	47.33
g207	16L:8D	506	f	45.64
g208	16L:8D	506	f	45.78
g209	16L:8D	506	m	46.76
g210	16L:8D	510	m	46.67
g211	16L:8D	510	m	47.13

## Sheet: Bones
Chick	Treatment	tibiaweight	femurweight	tibialength	tibiawidth	tibiadepth	femurlength	femurwidth	femurdepth
B12	24D	0.34	0.22	31.7	1.845	1.68	22.78	1.755	1.84
B17	24D	0.36	0.22	31.525	1.9	1.78	23.46	1.95	1.955
B22	24D	0.35	0.22	30.855	1.98	1.91	22.265	2.01	2.11
B27	24D	0.33	0.24	31.815	1.8	1.71	23.38	1.93	1.965
B32	24D	0.31	0.21	30.91	1.925	1.81	22.135	1.91	1.88
B37	24D			30.945	1.895	1.813		1.81	1.865
B42	24D	0.33	0.21		1.865	1.64	22.985	1.765	1.905
B47	24D	0.33	0.2	30.825	1.865	1.69	22.565	1.795	1.82
B52	24D	0.32	0.22	30.865	1.76	1.72	22.465	1.795	1.995
B57	24D	0.34	0.23	31.18	1.82	1.785	22.77	1.965	1.97
B62	24D	0.31	0.2	31.64	1.85	1.74	22.2	1.965	1.935
B67	24D	0.35	0.22	30.47	1.975	1.855	21.4	1.85	1.88
B72	24D	0.34	0.21	32.485	1.91	1.82	23.745	1.91	2
B77	24D	0.33	0.2	30.84	1.76	1.715	22.51	1.805	1.835
B82	24D	0.33	0.22	30.52	1.945	1.86	23.22	2.02	1.995
B87	24D	0.34	0.24	31.27	1.745	1.675	22.74	1.845	1.865
B92	24D	0.35	0.26	30.7	1.995	1.805	22.205	2.005	2.05
B97	24D	0.33	0.23	30.28	1.87	1.79	22.055	1.96	1.805
B102	24D	0.31	0.22	31.125	1.81	1.72	22.63	1.82	1.975
B107	24D	0.34	0.23	31.56	1.88	1.785	22.74	1.925	1.815
B112	24D	0.35	0.24	32.455	1.79	1.685	23.52	1.855	1.85
B117	24D	0.33	0.23	30.74	1.895	1.825	22.66	1.96	2.02
B122	24D	0.39	0.25	31.405	1.99	1.82	23.095	1.985	2.06
B127	24D	0.33	0.23	30.945	1.78	1.69	22.535	1.86	1.935
B132	24D	0.32	0.21	30.69	1.955	1.84	22.495	1.975	1.92
B137	24D	0.32	0.24	30.9	1.705	1.6	22.665	1.83	1.82
B142	24D	0.37	0.23	31.99	1.835	1.775	22.725	1.895	1.76
B147	24D	0.32	0.24	31.34	1.85	1.63	22.855	1.805	1.795
B152	24D	0.34	0.24	30.745	1.81	1.69	21.975	1.92	1.97
G12	16L:8D	0.26	0.17	29.845	1.75	1.645	21.33	1.765	1.845
G17	16L:8D	0.32	0.21	30.99	1.715	1.595	22.175	1.795	1.795
G22	16L:8D	0.33	0.19	31.36	1.67	1.545	21.975	1.765	1.81
G27	16L:8D	0.33	0.19	30.585	1.775	1.645	22.5565	1.87	1.815
G32	16L:8D	0.32	0.19	31.185	1.89	1.76	22.125	1.81	1.815
G37	16L:8D	0.26	0.19		1.61	1.575	21.545	1.785	1.655
G42	16L:8D	0.32	0.2	30.63	1.7	1.605	22.065	1.715	1.64
G47	16L:8D	0.35	0.17	32.44	1.79	1.62
G52	16L:8D	0.32	0.19	30.715	1.68	1.475		1.81	1.78
G57	16L:8D	0.32	0.22	30.83	1.78	1.68	22.17	1.835	1.825
G62	16L:8D	0.35	0.21	32.425	1.875	1.785	22.29	1.82	1.94
G67	16L:8D	0.34	0.19	31.24	1.73	1.595	22.17	1.825	1.785
G72	16L:8D	0.31	0.19	30.905	1.785	1.71	22.065	1.845	1.78
G77	16L:8D	0.3	0.19	30.28	1.82	1.76	21.82	1.77	1.775
G82	16L:8D	0.3	0.2	30.935	1.78	1.67	21.65	1.92	1.835
G87	16L:8D	0.32	0.19	30.4	1.79	1.725	21.34	1.79	1.91
G92	16L:8D	0.31	0.2	31.44	1.795	1.65	21.925	1.685	1.71
G97	16L:8D	0.35	0.28	31.53	1.64	1.465	22.7	1.8	1.825
G102	16L:8D	0.35	0.22	31.11	1.71	1.665	21.795	1.865	1.98
G107	16L:8D	0.33	0.23	31.995	1.77	1.69	22.355	1.8	1.78
G112	16L:8D	0.37	0.25	32.02	1.785	1.6	22.06	1.92	1.915
G117	16L:8D	0.3	0.21	29.965	1.8	1.655	21.51	1.825	1.78
G122	16L:8D	0.32	0.22	30.33	1.775	1.625
G127	16L:8D	0.35	0.24	31.715	1.815	1.74	22.45	1.8605	1.81
G132	16L:8D	0.31	0.19	30.54	1.665	1.475	21.035	1.755	1.725
G137	16L:8D	0.31	0.21	30.36	1.47	1.57		1.745	1.735
G142	16L:8D	0.32	0.25	31.115	1.725	1.64	22.345	1.805	1.92
G147	16L:8D	0.36	0.24	31.74	1.71	1.605	22.21	1.835	1.81
G152	16L:8D	0.28	0.16	29.44	1.795	1.675		1.765	1.805
R12	24L	0.34	0.21	31.835	2.065	1.865	22.71	1.915	1.99
R17	24L	0.31	0.19	30.9	1.805	1.695	21.735	1.845	1.925
R22	24L	0.3	0.2	31.175	1.77	1.705	21.855	1.74	1.81
R27	24L	0.3	0.21	29.875	1.79	1.58	21.635	1.76	1.715
R32	24L	0.34	0.2	32.06	1.97	1.79	22.115	1.835	1.9
R37	24L	0.31	0.19	29.535	1.815	1.67	21.315	1.68	1.76
R42	24L	0.33	0.21	31.275	1.985	1.775	21.875	1.96	1.89
R47	24L	0.36	0.21	31.465	1.84	1.7		1.76	1.81
R52	24L	0.3	0.18	31.355	1.765	1.715	22.135	1.67	1.75
R57	24L	0.32	0.17	31.755	1.835	1.73	22.1	1.715	1.68
R62	24L	0.35	0.24	31.35	1.88	1.75	22.26	1.81	1.91
R67	24L	0.34	0.2	30.53	1.88	1.655	21.77	1.825	1.905
R72	24L	0.34	0.18	30.42	1.985	1.93		1.92	2.065
R77	24L	0.3	0.21	30.975	1.715	1.605	22.115	1.735	1.825
R82	24L	0.35	0.23	30.875	1.825	1.785	22.16	1.875	1.835
R87	24L	0.35	0.24	30.735	1.81	1.72	21.19	1.855	1.875
R92	24L	0.34	0.23	31.25	1.69	1.525		1.68	1.865
R97	24L	0.32	0.24	29.65	1.735	1.685	21.19	1.93	1.885
R102	24L	0.32	0.22	30.66	1.77	1.67	21.67	1.775	1.795
R107	24L	0.32	0.22	30.865	1.775	1.76	22.06	1.83	1.84
R112	24L	0.33	0.25	30.31	1.72	1.61	21.495	1.79	1.815
R117	24L	0.4	0.28	31.395	1.85	1.775		1.85	1.89
R122	24L	0.36	0.25	30.86	1.615	1.52	22.415	1.78	1.875
R127	24L	0.33	0.23	31.015	1.72	1.71	22.04	1.875	1.895
R132	24L	0.34	0.22	30.635	1.88	1.755	21.805	1.835	1.85
R137	24L	0.32	0.24	30.745	1.855	1.745	22.095	2.025	2.05
R142	24L	0.31	0.18	31.385	1.72	1.635	22.535	1.715	1.84
R147	24L	0.36	0.25	31.135	1.935	1.85	22.55	2.055	2.12
R152	24L	0.3	0.2	30.79	1.835	1.565	21.495	1.685	1.835
